# Supplementary material for: Estrogen-sensitive medial preoptic area neurons coordinate torpor in mice
Source: Nat Commun. 2020 Dec 11;11:6378. doi: 10.1038/s41467-020-20050-1 (PMC7732979; doi:10.1038/s41467-020-20050-1)
Supplement: Supplementary file 3 — Source Data [file 41467_2020_20050_MOESM3_ESM.xlsx]

## Sheet: fig1d
	Saline (n=13)													CNO (n=13)
-120	37.26	36.81	36.49	36.64	36.99	37.14	36.81	36.24	36.98	36.325	35.34	36.06	36.95	36.34	36.36	36.41	36.14	36.24	37.24	36.94	35.83	35.41	36.4	36.31	35.9	35.98
-115	37.27	36.75	36.48	36.98	36.73	36.89	36.77	36.48	36.39	36.095	35.235	35.99	36.81	36.2	36.55	36.35	36.02	36.595	37.17	37.45	35.88	36.24	36.36	36.545	35.84	35.91
-110	37.27	36.63	36.84	36.97	36.67	37.39	36.86	35.86	36.34	36.105	35.72	35.87	36.73	36.3	36.5	36.22	35.92	36.585	37.63	37.1	36.36	36.11	36.225	36.6	36.05	35.73
-105	36.93	36.49	36.76	37.25	36.63	37.07	37.07	35.84	36.76	36.15	35.725	35.83	36.82	36.49	36.44	36.29	36.02	36.65	36.82	36.71	36.32	35.82	36.175	36.64	35.64	35.83
-100	36.94	36.73	36.83	37.51	36.71	36.85	36.59	35.95	36.98	36.14	35.705	35.65	36.69	36.54	36.55	36.2	35.75	36.5	36.79	36.74	36.35	35.3	36.21	36.49	35.5	35.81
-95	36.59	36.81	36.55	37.6	36.9	36.75	37.23	36.45	36.59	36.03	35.405	35.48	36.42	36.58	36.92	36.14	35.86	36.32	36.83	36.53	36.22	35.21	36.355	36.44	35.32	35.84
-90	36.75	36.74	36.42	37.61	36.74	36.62	36.95	36.64	36.45	35.92	35.38	35.56	36.22	36.41	37.05	36.27	35.99	36.225	36.69	36.52	36.11	35.25	36.34	36.435	35.74	36.68
-85	36.53	36.62	36.15	37.69	36.7	36.72	36.65	36.23	36.25	35.995	35.365	35.82	36.61	36.49	36.76	36.24	35.89	36.185	36.51	36.48	36.2	35.1	36.215	36.49	35.71	36.24
-80	36.46	36.89	36.46	37.57	36.54	36.38	36.56	36.2	36.17	35.89	35.79	35.62	36.63	36.77	37.09	36.34	36.14	35.94	36.33	36.48	36.1	34.92	36.375	36.67	35.72	36.75
-75	36.39	36.82	36.27	37.67	36.54	36.4	36.69	36.82	35.85	36.34	35.74	35.54	36.62	36.59	37.03	36.11	36.65	36.24	36.34	36.37	36.27	34.78	36.455	36.66	35.82	36.78
-70	36.38	36.98	36.19	37.64	36.88	35.96	36.17	36.73	35.81	36.565	35.445	35.13	37.09	36.38	37.07	36.06	36.6	35.91	36.35	36.32	36.12	35.17	36.375	36.23	35.7	36.67
-65	36.31	37	36.12	37.47	36.72	35.69	36.11	36.58	35.79	36.39	35.66	35.24	36.79	36.52	36.75	36.03	36.58	36.01	36.39	36.35	36.12	35.27	36.46	36.185	36.01	35.74
-60	36.17	37	36.27	37.33	36.64	35.72	36.17	36.45	35.49	36.455	35.83	35.19	36.53	36.3	36.51	35.89	36.51	35.94	36.43	36.35	35.93	35.66	36.63	36.39	35.86	36.46
-55	36.22	37.03	36.13	37.29	36.55	35.63	36.36	36.29	35.55	36.31	35.55	35.24	36.22	36.44	36.32	35.95	36.42	36.03	36.49	36.36	36.36	35.82	36.32	36.405	36.31	36.38
-50	36.11	36.93	36.26	37.22	36.72	35.78	37.01	36.2	35.86	36.41	35.275	35.39	36.09	36.25	36.3	36.43	36.2	36.125	36.28	36.26	36.48	36.53	36.485	36.315	36.06	36.38
-45	36.05	36.87	36.14	37.42	36.78	35.87	36.54	36.43	35.89	36.525	35.505	35.61	36	36.26	36.3	36.53	36.18	36.05	36.01	36.29	36.71	36.74	36.105	36.21	35.84	36.31
-40	36.16	36.78	35.91	37.29	36.81	35.86	36.49	36.61	36.15	36.525	35.73	35.18	35.98	36.21	36.4	36.46	36.2	35.985	35.99	36.19	36.57	36.17	36.435	36.075	35.79	36.32
-35	36.41	36.92	35.83	37.12	36.59	35.65	36.67	36.91	37.05	36.485	35.915	35.28	36.23	36.61	36.37	36.22	36.3	36.01	36.03	36.18	36.43	36.05	36.515	35.91	35.45	36.56
-30	36.35	36.73	35.79	36.83	36.2	35.5	36.89	36.86	36.93	36.54	35.485	35.7	36.15	36.27	36.43	36.16	36.34	36.31	36.33	36.25	36.38	36.32	36.215	36.06	35.64	36.48
-25	36.18	36.73	35.74	36.66	36.62	35.33	36.8	36.75	36.54	36.425	35.39	35.68	36.28	36.37	36.32	36.08	36.3	36.48	36.13	36.52	36.52	36.21	36.36	36.035	35.77	36.57
-20	36.14	36.8	35.73	36.57	36.68	35.76	36.53	36.79	36.83	36.5	35.385	35.57	36.28	36.71	36.51	35.9	36.22	36.285	36.47	36.5	36.43	36.08	36.185	36.105	35.83	36.58
-15	36.22	36.66	35.63	36.44	36.71	35.77	36.7	36.74	35.82	36.69	35.475	36.2	36.19	36.26	36.78	35.96	36.21	36.465	37.08	36.44	36.6	36.07	36.275	35.985	35.82	36.41
-10	36.26	36.86	35.63	36.29	36.58	36.08	36.72	36.78	35.55	36.705	35.615	36.23	36.46	36.46	36.82	35.92	36.22	36.375	37.45	36.29	36.57	35.8	36.27	36.2	35.85	36.45
-5	36.27	36.78	35.78	35.78	36.56	35.63	36.63	36.82	35.7	36.63	35.735	36.49	36.32	36.49	37.03	35.95	36.39	36.57	37.03	36.07	36.48	35.71	36.37	36.275	35.79	36.38
0	36.43	37	35.83	36.65	36.71	36.02	36.5	36.89	35.54	36.67	36.15	36.32	36.47	37.18	37.14	37	36.6	36.63	37.42	36.25	36.29	35.7	36.41	36.43	35.91	36.48
5	35.71	37.8	36.51	36.85	36.49	36.87	36.6	36.57	35.98	36.81	36.19	36.47	36.62	36.38	37.55	37.02	36.56	36.675	37.56	36.57	36.9	35.86	36.43	36.28	36.31	36.11
10	36.26	37.37	37.29	37.22	37.1	36.91	37.02	37.46	37.35	37.255	36.335	37.29	37.08	34.64	36.96	36.11	37.26	37.015	37.76	36.84	36.97	36.72	37.245	36.765	37.11	37.42
15	36.94	37.42	37.15	37.31	36.82	37.27	37.37	37.87	37.58	37.155	36.585	37.5	37.16	33.16	35.51	34.69	36.33	36.675	36.79	36.76	36.61	36.87	37.305	36.525	35.9	37.14
20	36.85	37.23	37.13	36.83	37.14	37.44	37.04	37.62	37.92	37.11	36.515	36.6	37.42	31.72	33.9	33.57	34.96	35.27	35.44	35.82	36.05	35.92	36.125	35.165	34.18	35.53
25	37.1	37.28	37.05	36.57	37.47	37.34	37.14	37.71	37.35	36.86	36.665	37.03	37.57	30.99	32.91	32.14	34.26	34.255	33.76	35.06	35.26	35.36	34.895	34.455	32.58	33.98
30	36.79	37.08	36.88	36.47	37.12	37.61	36.84	37.19	37.27	36.56	36.635	36.66	37.19	30.39	32	31.07	33.31	33.37	32.56	34.66	34.62	34.59	33.89	34.07	31.3	33.12
35	36.62	36.97	36.71	36.47	36.97	37.495	36.91	36.22	36.92	36.635	36.4	36.46	36.7	30	31.49	30.32	32.53	32.515	31.46	33.96	34.01	33.64	33.165	33.415	30.39	32.19
40	36.48	37.13	36.79	36.23	36.89	37.235	36.8	37.29	36.77	36.635	36.66	36.68	36.92	29.91	31.29	29.81	31.68	31.855	30.42	33.2	33.41	32.98	32.43	32.97	29.67	31.38
45	36.37	37.3	36.46	36.38	36.97	37.285	36.7	37.31	36.29	36.76	36.755	36.67	36.66	30.14	31.12	29.42	31.21	31.085	29.94	32.61	32.9	32.45	31.9	32.52	29.04	30.72
50	36.28	37.13	36.14	36.33	36.95	37.305	36.78	37.01	35.93	37.055	36.65	36.47	36.66	30.08	31.13	29.1	30.85	30.58	30.05	32	32.33	31.87	31.47	32.175	28.55	30.28
55	36.31	37	36.25	36.3	36.9	37.16	36.69	36.77	35.72	36.795	36.485	36.33	36.69	29.9	31.08	29.11	30.64	30.045	29.83	31.46	31.95	31.67	31.205	31.865	28.13	30.04
60	36.71	36.78	36.17	36.14	36.82	37.095	36.62	36.72	35.68	36.46	36.2	36.08	36.84	29.87	31.17	29.16	30.66	29.545	29.75	30.97	31.51	31.45	30.965	31.45	27.78	29.97
65	36.77	36.85	36.26	36.02	36.86	36.935	36.51	36.71	35.84	36.77	36.06	36.31	36.74	29.89	30.99	29.15	30.62	29.055	29.57	30.47	31.09	31.38	30.73	31.1	27.49	30.15
70	36.86	36.98	36.2	35.92	36.71	37.06	36.34	36.64	35.6	36.905	36.5	37.2	36.43	29.64	30.72	28.99	30.41	28.81	29.47	30.02	30.69	31.31	30.775	30.82	27.32	30.22
75	36.41	37.03	36.35	36.02	36.76	36.735	36.2	36.75	36.69	36.745	36.25	36.64	36.36	29.39	30.46	28.87	30.57	28.6	29.5	29.65	30.35	31.29	30.745	30.615	27.37	29.95
80	36.51	36.95	36.23	35.75	36.78	36.63	36.17	36.73	36.01	36.595	36.305	36.45	36.32	29.19	30.41	28.76	30.49	28.445	29.5	29.3	30.03	31.26	30.505	30.215	27.38	29.63
85	36.24	36.77	36.11	35.86	36.86	36.67	36.25	36.57	37.05	36.53	35.97	36.26	36.3	28.95	30.36	28.74	30.45	28.12	29.41	28.99	29.76	30.87	30.23	29.96	27.44	29.5
90	36.26	36.94	36.04	35.99	36.9	36.515	36.22	36.53	36.74	36.665	35.795	36.06	36.36	28.74	30.4	28.76	30.27	27.93	29.29	28.74	29.46	30.88	30.155	29.875	27.61	29.5
95	36.21	36.77	36.33	35.89	36.88	36.545	36.16	36.6	36.57	36.715	35.81	35.9	36.34	28.7	30.62	28.75	30.05	27.78	29.06	28.55	29.27	30.69	30.07	29.79	27.52	29.58
100	36.21	36.89	36.02	36.14	36.89	36.465	36.2	36.67	36.52	36.75	35.705	35.92	36.33	28.62	30.44	28.64	29.92	27.66	28.99	28.5	29.15	30.18	30.055	29.7	27.33	29.77
105	36.09	36.45	36.24	36.65	36.93	36.48	36.14	36.96	36.43	36.92	35.96	36.04	36.41	28.68	30.38	28.52	29.83	27.57	28.99	28.58	29.05	30.42	29.975	29.42	27.23	29.8
110	36.06	36.24	36.39	36.6	37.01	36.365	35.91	37.08	36.39	36.87	36.23	35.93	36.34	28.86	30.22	28.38	29.71	27.5	28.94	28.57	28.86	31.18	29.88	29.295	27.28	29.64
115	35.97	36.87	36.62	36.58	36.89	36.255	35.9	37	36.16	36.72	36.295	35.77	36.3	29.1	30.06	28.26	29.85	27.51	28.83	28.53	28.64	30.79	29.845	29.225	27.26	29.28
120	35.93	36.92	36.41	36.51	37.01	36.245	35.89	37.26	36.18	36.86	36.1	35.73	36.15	28.71	30.12	28.13	29.62	27.58	28.67	28.46	28.5	30.33	29.75	29.135	27.22	29.05
125	35.74	37.03	36.2	36.42	37.23	36.605	35.88	36.88	36.03	36.77	36.155	35.43	35.99	28.51	30.28	27.87	29.37	27.72	28.55	28.49	28.5	30.04	29.64	29.005	27.21	28.97
130	36.26	37.38	36.18	36.2	37.37	36.735	35.95	36.81	36.07	36.445	36.135	35.74	35.92	28.31	30.17	27.81	29.18	27.74	28.52	28.51	28.37	29.84	29.61	29.3	27.09	28.99
135	36.26	37.44	36.07	36.18	37.13	36.56	35.98	36.68	35.91	36.445	36.135	35.78	35.85	28.22	30.08	27.82	29.27	27.77	28.48	28.52	28.34	29.69	29.55	29.2	26.97	29.21
140	36.37	37.47	36.22	36.2	37.14	36.525	35.83	36.59	36.03	36.5	36.255	35.65	35.91	28.15	30.11	27.84	29.66	27.8	28.4	28.41	28.43	29.58	29.36	29.05	27.16	29.13
145	36.38	37.66	36.07	36.3	36.85	36.465	35.85	36.74	35.91	36.565	36.37	35.68	36.21	28.14	30.04	28.06	29.43	27.8	28.41	28.27	28.39	29.58	29.33	28.895	27.04	28.98
150	36.42	37.68	35.97	36.34	37.22	36.25	35.77	36.73	35.88	36.005	36.29	35.94	36.77	28.04	29.98	27.96	29.33	27.65	28.32	28.15	28.31	29.85	29.37	28.835	26.97	28.88
155	36.58	37.71	35.79	36.3	37.04	36.225	35.79	36.62	35.9	35.93	36.405	35.64	36.72	28.03	29.92	27.84	29.25	27.6	28.2	28.05	28.28	30.14	29.52	28.74	26.92	28.72
160	36.3	37.69	35.83	36.22	36.9	36.145	35.94	36.38	36.73	36.14	36.43	35.66	36.55	27.93	29.88	27.74	29.08	27.49	28.47	27.93	28.38	30.28	29.5	28.62	26.88	28.72
165	36.33	37.6	35.92	36.21	37.1	36.37	35.92	36.38	37.07	36.19	36.425	35.67	36.89	27.83	29.85	27.68	28.97	27.59	28.23	27.84	28.33	30.17	29.435	28.54	26.85	28.84
170	36.28	37.47	35.7	36.22	36.96	36.52	35.8	36.39	37.19	36.2	36.35	35.7	36.9	27.78	30.01	27.6	29	27.65	28.15	27.77	28.34	30.06	29.19	28.45	26.79	28.82
175	36.19	37.08	35.84	36.39	36.96	36.5	35.7	36.2	37.13	35.985	36.065	35.6	36.59	27.94	30.27	27.59	29.29	27.57	28.12	27.72	28.42	29.96	29.25	28.345	26.77	28.84
180	36.07	36.87	35.85	36.72	36.93	36.685	35.96	36.12	37.07	35.905	35.93	36.01	36.73	27.95	30.16	27.58	29.11	27.54	27.99	27.77	28.58	29.93	29.35	28.33	26.7	28.83

## Sheet: fig1e
	Saline (n=13)													CNO (n=13)
Before	36.482	37	36.1692	37.0996	36.676	36.1784	36.6588	36.5016	36.2104	36.3526	35.582	35.6748	36.4632	36.4568	36.652	37	36.5	36.2662	36.6492	36.4776	36.3052	35.7376	36.3408	36.3236	35.7948	36.3088
After	36.265	37.4233	35.97	36.3083	37.0692	36.4654	35.8642	36.5433	36.41	36.2567	36.2454	35.7083	36.4192	28.0692	30.0625	27.7825	29.245	27.66	28.32	28.1192	28.3892	29.9267	29.4254	28.7758	26.9458	28.9108

## Sheet: fig1d-e stats
Table Analyzed	Tcore_CNO								Table Analyzed	Tcore_CNO_Column
Two-way RM ANOVA	Matching: Both factors								Two-way RM ANOVA	Matching: Both factors
Assume sphericity?	No								Assume sphericity?	No
Alpha	0.05								Alpha	0.05
Source of Variation	% of total variation	P value	P value summary	Significant?	Geisser-Greenhouse's epsilon				Source of Variation	% of total variation	P value	P value summary	Significant?	Geisser-Greenhouse's epsilon
Time	30.82	<0.0001	****	Yes	0.06178				Time	32.43	<0.0001	****	Yes	1
Group	34.51	<0.0001	****	Yes	1				Group	32.6	<0.0001	****	Yes	1
Time x Group	30.19	<0.0001	****	Yes	0.05182				Time x Group	32.3	<0.0001	****	Yes	1
Subject x Time	1.423								Subject x Time	0.6356
Subject x Group	0.5373								Subject x Group	0.3417
Subject	1.199								Subject	1.208
ANOVA table	SS	DF	MS	F (DFn, DFd)	P value				ANOVA table	SS	DF	MS	F (DFn, DFd)	P value
Time	4785	60	79.75	F (3.707, 44.48) = 260.0	P<0.0001				Time	197.3	1	197.3	F (1.000, 12.00) = 612.2	P<0.0001
Group	5357	1	5357	F (1.000, 12.00) = 770.7	P<0.0001				Group	198.3	1	198.3	F (1.000, 12.00) = 1145	P<0.0001
Time x Group	4687	60	78.12	F (3.109, 37.31) = 273.9	P<0.0001				Time x Group	196.5	1	196.5	F (1.000, 12.00) = 792.0	P<0.0001
Subject x Time	220.9	720	0.3068						Subject x Time	3.866	12	0.3222
Subject x Group	83.42	12	6.951						Subject x Group	2.079	12	0.1732
Subject	186.2	12	15.52						Subject	7.351	12	0.6126
Residual	205.4	720	0.2852						Residual	2.977	12	0.2481
Difference between column means									Difference between row means
Mean of Saline (n=13)	36.48								Mean of Before	36.38
Mean of CNO (n=13)	32.8								Mean of After	32.48
Difference between means	3.676								Difference between means	3.895
SE of difference	0.1324								SE of difference	0.1574
95% CI of difference	3.387 to 3.964								95% CI of difference	3.552 to 4.238
Data summary									Difference between column means
Number of columns (Group)	2								Mean of Saline (n=13)	36.38
Number of rows (Time)	61								Mean of CNO (n=13)	32.48
Number of subjects (Subject)	13								Difference between means	3.906
Number of missing values	0								SE of difference	0.1154
									95% CI of difference	3.654 to 4.157
Compare each cell mean with the other cell mean in that row									Interaction CI
									Mean diff, A1 - B1	0.01815
Number of families	1								Mean diff, A2 - B2	7.794
Number of comparisons per family	61								(A1 -B1) - (A2 - B2)	-7.775
Alpha	0.05								95% CI of difference	-8.377 to -7.173
									(B1 - A1) - (B2 - A2)	7.775
Sidak's multiple comparisons test	Mean Diff.	95.00% CI of diff.	Significant?	Summary	Adjusted P Value				95% CI of difference	7.173 to 8.377
Saline - CNO									Data summary
-120	0.3488	-0.4306 to 1.128	No	ns	0.9892
-115	0.1354	-0.6898 to 0.9606	No	ns	>0.9999
-110	0.1481	-0.5942 to 0.8903	No	ns	>0.9999				Compare each cell mean with the other cell mean in that row
-105	0.2677	-0.4534 to 0.9888	No	ns	0.9997
-100	0.3496	-0.5567 to 1.256	No	ns	0.9994				Number of families	1
-95	0.3262	-0.5511 to 1.203	No	ns	0.9997				Number of comparisons per family	2
-90	0.1762	-0.7018 to 1.054	No	ns	>0.9999				Alpha	0.05
-85	0.2169	-0.6334 to 1.067	No	ns	>0.9999
-80	0.1181	-0.6718 to 0.9080	No	ns	>0.9999				Sidak's multiple comparisons test	Mean Diff.	95.00% CI of diff.	Significant?	Summary	Adjusted P Value
-75	0.1227	-0.5446 to 0.7900	No	ns	>0.9999
-70	0.155	-0.5384 to 0.8484	No	ns	>0.9999				Saline - CNO
-65	0.1119	-0.6174 to 0.8412	No	ns	>0.9999				Before	0.01815	-0.3012 to 0.3375	No	ns	0.9872
-60	0.02962	-0.6016 to 0.6608	No	ns	>0.9999				After	7.794	7.227 to 8.360	Yes	****	<0.0001
-55	-0.095	-0.8209 to 0.6309	No	ns	>0.9999
-50	-0.06462	-0.8349 to 0.7057	No	ns	>0.9999
-45	0.007308	-0.7256 to 0.7403	No	ns	>0.9999				Test details	Mean 1	Mean 2	Mean Diff.	SE of diff.	N1	N2	t	DF
-40	0.05231	-0.5608 to 0.6654	No	ns	>0.9999
-35	0.1865	-0.4057 to 0.7787	No	ns	>0.9999				Saline (n=13) - CNO (n=13)
-30	0.05923	-0.5207 to 0.6392	No	ns	>0.9999				Before	36.39	36.37	0.01815	0.1251	13	13	0.1452	12
-25	-0.04154	-0.5211 to 0.4380	No	ns	>0.9999				After	36.38	28.59	7.794	0.2218	13	13	35.14	12
-20	-0.01846	-0.5978 to 0.5609	No	ns	>0.9999
-15	-0.08538	-0.6593 to 0.4885	No	ns	>0.9999
-10	-0.07038	-0.6780 to 0.5372	No	ns	>0.9999
-5	-0.1085	-0.7795 to 0.5626	No	ns	>0.9999
0	-0.1738	-0.9062 to 0.5585	No	ns	>0.9999
5	-0.05654	-0.5423 to 0.4292	No	ns	>0.9999
10	0.2404	-0.5634 to 1.044	No	ns	>0.9999
15	1.067	-0.3240 to 2.457	No	ns	0.2809
20	2.246	0.8454 to 3.646	Yes	***	0.0008
25	3.325	1.705 to 4.946	Yes	****	<0.0001
30	3.95	2.188 to 5.711	Yes	****	<0.0001
35	4.492	2.666 to 6.318	Yes	****	<0.0001
40	5.193	3.554 to 6.831	Yes	****	<0.0001
45	5.604	4.040 to 7.168	Yes	****	<0.0001
50	5.863	4.441 to 7.286	Yes	****	<0.0001
55	6.037	4.570 to 7.503	Yes	****	<0.0001
60	6.159	4.701 to 7.617	Yes	****	<0.0001
65	6.381	4.900 to 7.861	Yes	****	<0.0001
70	6.627	4.948 to 8.306	Yes	****	<0.0001
75	6.737	5.376 to 8.098	Yes	****	<0.0001
80	6.793	5.378 to 8.209	Yes	****	<0.0001
85	6.974	5.760 to 8.188	Yes	****	<0.0001
90	7.031	5.849 to 8.214	Yes	****	<0.0001
95	7.099	5.876 to 8.322	Yes	****	<0.0001
100	7.212	6.038 to 8.386	Yes	****	<0.0001
105	7.327	6.114 to 8.540	Yes	****	<0.0001
110	7.315	5.953 to 8.678	Yes	****	<0.0001
115	7.396	6.135 to 8.658	Yes	****	<0.0001
120	7.532	6.349 to 8.716	Yes	****	<0.0001
125	7.554	6.441 to 8.667	Yes	****	<0.0001
130	7.673	6.503 to 8.844	Yes	****	<0.0001
135	7.638	6.506 to 8.771	Yes	****	<0.0001
140	7.662	6.606 to 8.719	Yes	****	<0.0001
145	7.745	6.830 to 8.660	Yes	****	<0.0001
150	7.817	6.668 to 8.966	Yes	****	<0.0001
155	7.803	6.621 to 8.986	Yes	****	<0.0001
160	7.847	6.870 to 8.825	Yes	****	<0.0001
165	7.994	7.078 to 8.909	Yes	****	<0.0001
170	8.005	7.169 to 8.842	Yes	****	<0.0001
175	7.857	6.900 to 8.815	Yes	****	<0.0001
180	7.925	6.852 to 8.998	Yes	****	<0.0001
Test details	Mean 1	Mean 2	Mean Diff.	SE of diff.	N1	N2	t	DF
Saline (n=13) - CNO (n=13)
-120	36.62	36.27	0.3488	0.1765	13	13	1.977	12
-115	36.53	36.39	0.1354	0.1868	13	13	0.7246	12
-110	36.56	36.41	0.1481	0.1681	13	13	0.8811	12
-105	36.56	36.3	0.2677	0.1633	13	13	1.639	12
-100	36.56	36.21	0.3496	0.2052	13	13	1.704	12
-95	36.52	36.2	0.3262	0.1986	13	13	1.642	12
-90	36.46	36.29	0.1762	0.1988	13	13	0.8861	12
-85	36.41	36.19	0.2169	0.1925	13	13	1.127	12
-80	36.4	36.28	0.1181	0.1788	13	13	0.6602	12
-75	36.44	36.32	0.1227	0.1511	13	13	0.812	12
-70	36.38	36.23	0.155	0.157	13	13	0.9873	12
-65	36.3	36.19	0.1119	0.1651	13	13	0.6778	12
-60	36.25	36.22	0.02962	0.1429	13	13	0.2072	12
-55	36.18	36.28	-0.095	0.1644	13	13	0.578	12
-50	36.25	36.32	-0.06462	0.1744	13	13	0.3705	12
-45	36.28	36.27	0.007308	0.166	13	13	0.04403	12
-40	36.27	36.22	0.05231	0.1388	13	13	0.3768	12
-35	36.39	36.2	0.1865	0.1341	13	13	1.391	12
-30	36.3	36.25	0.05923	0.1313	13	13	0.4511	12
-25	36.24	36.28	-0.04154	0.1086	13	13	0.3826	12
-20	36.27	36.29	-0.01846	0.1312	13	13	0.1407	12
-15	36.25	36.34	-0.08538	0.1299	13	13	0.6571	12
-10	36.29	36.36	-0.07038	0.1376	13	13	0.5116	12
-5	36.24	36.35	-0.1085	0.1519	13	13	0.7139	12
0	36.4	36.57	-0.1738	0.1658	13	13	1.048	12
5	36.57	36.63	-0.05654	0.11	13	13	0.5141	12
10	37.07	36.83	0.2404	0.182	13	13	1.321	12
15	37.24	36.17	1.067	0.3148	13	13	3.388	12
20	37.14	34.9	2.246	0.3171	13	13	7.083	12
25	37.16	33.84	3.325	0.3669	13	13	9.065	12
30	36.95	33	3.95	0.3989	13	13	9.901	12
35	36.73	32.24	4.492	0.4134	13	13	10.87	12
40	36.81	31.62	5.193	0.3709	13	13	14	12
45	36.76	31.16	5.604	0.3541	13	13	15.83	12
50	36.67	30.81	5.863	0.3221	13	13	18.2	12
55	36.57	30.53	6.037	0.332	13	13	18.18	12
60	36.49	30.33	6.159	0.3301	13	13	18.66	12
65	36.51	30.13	6.381	0.3352	13	13	19.04	12
70	36.57	29.94	6.627	0.3801	13	13	17.44	12
75	36.53	29.8	6.737	0.3081	13	13	21.87	12
80	36.42	29.62	6.793	0.3204	13	13	21.2	12
85	36.42	29.44	6.974	0.2748	13	13	25.38	12
90	36.39	29.35	7.031	0.2677	13	13	26.26	12
95	36.36	29.26	7.099	0.277	13	13	25.63	12
100	36.36	29.15	7.212	0.2658	13	13	27.14	12
105	36.44	29.11	7.327	0.2746	13	13	26.68	12
110	36.42	29.1	7.315	0.3085	13	13	23.71	12
115	36.41	29.01	7.396	0.2856	13	13	25.9	12
120	36.4	28.87	7.532	0.2679	13	13	28.11	12
125	36.34	28.78	7.554	0.2521	13	13	29.97	12
130	36.4	28.73	7.673	0.2651	13	13	28.95	12
135	36.34	28.7	7.638	0.2564	13	13	29.79	12
140	36.36	28.7	7.662	0.2392	13	13	32.03	12
145	36.39	28.64	7.745	0.2071	13	13	37.4	12
150	36.41	28.59	7.817	0.2602	13	13	30.04	12
155	36.36	28.55	7.803	0.2677	13	13	29.15	12
160	36.38	28.53	7.847	0.2213	13	13	35.47	12
165	36.47	28.47	7.994	0.2073	13	13	38.56	12
170	36.44	28.43	8.005	0.1894	13	13	42.26	12
175	36.33	28.47	7.857	0.2168	13	13	36.25	12
180	36.37	28.45	7.925	0.2429	13	13	32.62	12

## Sheet: fig1g
TBAT	Saline														CNO(n=7)
0	32.104	30.218	31.86	31.904	32.008	32.1014	32.4903	31.8934	31.2451	32.0353	32.6718	31.6935	32.0554	31.6619	32.412	32.814	30.862	31.95	31.2692	32.0804	32.3109
10	32.136	31.186	31.086	32.522	31.644	31.9871	31.8332	28.6557	31.9658	32.5696	33.1089	32.4439	32.4425	32.3755	33.508	32.12	30.776	30.58	31.0687	31.354	32.5942
20	31.134					32.3201	32.7052	31.529	31.781	31.9006	32.4215	32.9402	32.1933	32.2105					30.4002	30.6039	31.2673
30		30.988	31.44	32.11	31.276	32.4113	32.7176	31.7413	31.9281	32.3043	33.0006	32.6213	32.2281	31.1726	29.854	30.032	27.956	28.114	28.7574	29.9937	29.8189
50	31.424	30.504	31.316	31.954	30.818	33.9272	36.5244	31.4627	31.2323	32.1786	32.8827	32.2046	31.3598	32.5654	28.452	29.146	26.75	26.914	28.6114	29.107	29.6874
120	31.51	30.362	31.472	31.734	30.956	31.83	31.9846	31.5775	31.079	31.6684	32.135	32.7756	32.5138	31.2698	25.87	25.494	26.278	26.672	27.7485	26.6347	27.2374
240	31.272	30.726	31.698	31.38	31.244	32.0759	31.8543	30.8853	32.1102	32.0101	31.321	32.4466	32.2176	32.1612			25.216	25.496	27.2368	27.6241	27.6986
Ttail	Saline														CNO(n=7)
0	26.89	29.304	28.196	24.778	28.648	31.0458	28.4426	27.1885	25.2507	31.6518	28.9785	29.5206	27.8477	27.4716	25.974	28.314	27	26.458	28.8543	31.5184	26.0444
10	24.436	26.576	29.21	29.612	27.672	24.4494	24.9351	23.6418	24.503	24.8966	25.8061	24.6236	23.918	24.6502	28.113	26.231	31.314	30.666	24.2468	29.4549	25.0758
20	24.396	26.522	29.264	30.155	29.328	24.3027	25.0562	31.4398	24.2529	24.0372	24.1645	24.5626	24.3127	24.1114	28.9065	29.566	29.81	29.664	31.3286	29.5358	26.806
30	25	26.468	29.318	30.698	30.984	24.5297	30.4647	31.2734	23.8939	23.383	26.4272	24.006	24.2781	23.3127	28.7	30.901	28.306	28.662	30.5691	29.0016	26.5124
50	25.1	28.574	29.636	31.314	31.758	25.1084	32.4076	32.2175	24.52	24.9104	23.1023	29.8287	28.8309	24.4817	28.152	28.904	26.956	25.508	27.7601	27.5485	24.7239
120	25.354	29.748	30.008	30.658	31.188	27.4525	29.6947	28.7154	24.6925	27.7055	29.2101	25.5932	25.7077	26.4949	23.816	24.981	26.384	25.914	26.1852	23.374	23.7604
240	26.256	23.73	28.77	30.076	31.582	28.1601	28.2486	29.8706	24.8046	26.6934	25.2609	23.8546	23.8619	24.7279	23.86	24.011	23.89	23.106	25.3387	23.9701	23.9627

## Sheet: fig1g  stats
Table Analyzed	Ttail								Table Analyzed	TBAT
Two-way RM ANOVA	Matching: Stacked								Mixed-effects model (REML)	Matching: Stacked
Assume sphericity?	No								Assume sphericity?	No
Alpha	0.05								Alpha	0.05
Source of Variation	% of total variation	P value	P value summary	Significant?	Geisser-Greenhouse's epsilon				Fixed effects (type III)	P value	P value summary	Statistically significant (P < 0.05)?	F (DFn, DFd)	Geisser-Greenhouse's epsilon
Time x Group	18.58	<0.0001	****	Yes					Time	<0.0001	****	Yes	F (3.512, 60.29) = 45.85	0.5853
Time	9.93	0.0026	**	Yes	0.5592				Group	<0.0001	****	Yes	F (1, 19) = 74.85
Group	0.009665	0.944	ns	No					Time x Group	<0.0001	****	Yes	F (6, 103) = 41.25
Subject	36.25	<0.0001	****	Yes
									Random effects	SD	Variance
ANOVA table	SS	DF	MS	F (DFn, DFd)	P value				Subject	0.5747	0.3303
Time x Group	182.6	6	30.43	F (6, 114) = 9.298	P<0.0001				Residual	0.6941	0.4818
Time	97.59	6	16.26	F (3.355, 63.74) = 4.970	P=0.0026
Group	0.09498	1	0.09498	F (1, 19) = 0.005065	P=0.9440				Was the matching effective?
Subject	356.3	19	18.75	F (19, 114) = 5.731	P<0.0001				Chi-square, df	30.90, 1
Residual	373	114	3.272						P value	<0.0001
									P value summary	****
Difference between column means									Is there significant matching (P < 0.05)?	Yes
Mean of Saline(n=14)	27.08
Mean of CNO(n=7)	27.14								Difference between column means
Difference between means	-0.05392								Predicted mean of CTR(n=14)	31.87
SE of difference	0.7576								Predicted mean of CNO(n=7)	29.29
95% CI of difference	-1.640 to 1.532								Difference between predicted means	2.579
									SE of difference	0.2981
Data summary									95% CI of difference	1.955 to 3.203
Number of columns (Group)	2
Number of rows (Time)	7								Data summary
Number of subjects (Subject)	21								Number of columns (Group)	2
Number of missing values	0								Number of rows (Time)	7
									Number of subjects (Subject)	21
									Number of missing values	11
Compare each cell mean with the other cell mean in that row
Number of families	1								Compare each cell mean with the other cell mean in that row
Number of comparisons per family	7
Alpha	0.05								Number of families	1
									Number of comparisons per family	7
Sidak's multiple comparisons test	Mean Diff.	95.00% CI of diff.	Significant?	Summary	Adjusted P Value				Alpha	0.05
Saline - CNO									Sidak's multiple comparisons test	Mean Diff.	95.00% CI of diff.	Significant?	Summary	Adjusted P Value
0	0.492	-2.471 to 3.455	No	ns	0.9984
10	-2.234	-6.248 to 1.780	No	ns	0.4719				Saline - CNO
20	-3.238	-5.884 to -0.5911	Yes	*	0.0112				0	-0.1039	-1.096 to 0.8882	No	ns	>0.9999
30	-2.233	-5.250 to 0.7830	No	ns	0.2401				10	0.1396	-1.455 to 1.734	No	ns	>0.9999
50	0.906	-2.255 to 4.067	No	ns	0.9719				20	1.356	-0.2429 to 2.956	No	ns	0.0865
120	3.1	0.8315 to 5.368	Yes	**	0.0043				30	2.777	1.443 to 4.111	Yes	***	0.0003
240	2.83	0.5542 to 5.106	Yes	*	0.0105				50	3.787	1.964 to 5.610	Yes	****	<0.0001
									120	5.071	3.945 to 6.198	Yes	****	<0.0001
									240	5.017	2.462 to 7.572	Yes	**	0.0031
Test details	Mean 1	Mean 2	Mean Diff.	SE of diff.	N1	N2	t	DF
Saline - CNO									Test details	Mean 1	Mean 2	Mean Diff.	SE of diff.	N1	N2	t	DF
0	28.23	27.74	0.492	0.9132	14	7	0.5387	11.62
10	25.64	27.87	-2.234	1.164	14	7	1.919	8.988	Saline - CNO
20	26.14	29.37	-3.238	0.8809	14	7	3.675	18.96	0	31.85	31.96	-0.1039	0.2997	14	7	0.3468	10.58
30	26.72	28.95	-2.233	1.004	14	7	2.224	18.99	10	31.85	31.71	0.1396	0.4955	14	7	0.2818	12.12
50	27.98	27.08	0.906	1.052	14	7	0.8614	18.91	20	32.11	30.76	1.356	0.3129	10	3	4.335	3.922
120	28.02	24.92	3.1	0.7515	14	7	4.124	18.27	30	32	29.22	2.777	0.3891	13	7	7.138	9.192
240	26.85	24.02	2.83	0.7408	14	7	3.82	15.98	50	32.17	28.38	3.787	0.593	14	7	6.386	15.91
									120	31.63	26.56	5.071	0.3363	14	7	15.08	10.06
									240	31.67	26.65	5.017	0.5562	14	5	9.02	4.576

## Sheet: figS1b
	Female				Male
rMPA	0.39207	0.39207	0.37701	0.379678	0.116141	0.101671	0.0310068	0.106259
MPN	0.370238	0.431873	0.250561	0.298203	0.113209	0.174288	0.094061	0.125313

## Sheet: figS1b  stats
Table Analyzed	Fig.S1c_ERa
Two-way RM ANOVA	Matching: Stacked
Assume sphericity?	Yes
Alpha	0.05
Source of Variation	% of total variation	P value	P value summary	Significant?
Region x Sex	2.498	0.0785	ns	No
Region	0.03114	0.8209	ns	No
Sex	88.11	<0.0001	****	Yes
Subject	6.016	0.2463	ns	No
ANOVA table	SS	DF	MS	F (DFn, DFd)	P value
Region x Sex	0.007299	1	0.007299	F (1, 6) = 4.485	P=0.0785
Region	9.101e-05	1	9.101e-05	F (1, 6) = 0.05593	P=0.8209
Sex	0.2575	1	0.2575	F (1, 6) = 87.88	P<0.0001
Subject	0.01758	6	0.00293	F (6, 6) = 1.800	P=0.2463
Residual	0.009764	6	0.001627
Difference between row means
Mean of rMPA	0.237
Mean of MPN	0.2322
Difference between means	0.00477
SE of difference	0.02017
95% CI of difference	-0.04458 to 0.05412
Difference between column means
Mean of Female	0.3615
Mean of Male	0.1077
Difference between means	0.2537
SE of difference	0.02706
95% CI of difference	0.1875 to 0.3199
Interaction CI
Mean diff, A1 - B1	0.2964
Mean diff, A2 - B2	0.211
(A1 -B1) - (A2 - B2)	0.08544
95% CI of difference	-0.01327 to 0.1841
(B1 - A1) - (B2 - A2)	-0.08544
95% CI of difference	-0.1841 to 0.01327
Data summary
Number of columns (Sex)	2
Number of rows (Region)	2
Number of subjects (Subject)	8
Number of missing values	0
Compare each cell mean with the other cell mean in that row
Number of families	1
Number of comparisons per family	2
Alpha	0.05
Sidak's multiple comparisons test	Mean Diff.	95.00% CI of diff.	Significant?	Summary	Adjusted P Value
Female - Male
rMPA	0.2964	0.2103 to 0.3826	Yes	****	<0.0001
MPN	0.211	0.1248 to 0.2972	Yes	****	<0.0001
Test details	Mean 1	Mean 2	Mean Diff.	SE of diff.	N1	N2	t	DF
Female - Male
rMPA	0.3852	0.08877	0.2964	0.03375	4	4	8.782	12
MPN	0.3377	0.1267	0.211	0.03375	4	4	6.251	12

## Sheet: figS1d
	Saline									CNO
-120	36.54	36.96	36.05	35.42	36.03	35.93	36.21	36.11	36.25	36.11	36.11	36.21	35.88	35.57	35.27	36.15	36.19	36.44
-115	36.14	37.16	36.02	35.47	35.96	35.87	36.33	35.94	35.77	36.32	35.72	36.77	36.05	35.67	35.62	36.28	35.84	36.29
-110	36.33	36.94	36.08	35.55	35.89	36.27	36.17	35.67	36.94	36.12	36.03	36.71	35.88	35.49	35.6	35.68	35.91	36.27
-105	36.16	36.61	36.03	35.61	35.93	36.27	36.01	35.45	36.98	36.06	35.99	36.61	35.87	35.29	35.46	35.62	36.27	36.53
-100	36.27	36.39	35.73	35.56	35.83	36.02	35.88	35.44	36.83	35.91	35.94	36.39	35.71	35.58	35.47	35.64	36.24	36.52
-95	36.26	35.96	35.65	35.43	35.9	36.13	35.96	36.01	37.34	36.1	35.85	36.13	35.57	35.47	35.6	35.78	36.04	36.31
-90	36.13	35.82	35.86	35.95	35.74	36.41	35.86	36.2	37.34	36.41	35.8	36.04	35.63	35.82	35.25	35.7	36.15	36.48
-85	36.24	35.72	35.87	35.51	35.79	36.13	35.87	36.17	37.07	36.69	35.83	36.06	35.72	36.09	35.66	35.76	36.23	36.55
-80	36.24	35.61	36.02	35.52	35.92	36.13	35.94	36.05	36.82	36.84	36	35.91	36.3	35.83	35.71	35.84	36.6	36.52
-75	36.17	35.62	35.91	35.73	35.96	36.13	36.04	35.99	36.8	36.43	36.03	35.76	36.15	35.61	35.57	36.14	36.3	36.45
-70	36.04	35.52	36.02	35.91	35.75	36.1	35.66	35.54	36.66	36.46	36	35.64	36.01	35.82	35.6	36.36	36.25	36.32
-65	36.27	35.9	36.27	36.53	35.68	36.14	35.4	35.96	36.57	36.56	36.04	35.81	36.37	35.84	35.58	35.88	36.2	36.46
-60	36.3	36	36.63	36.48	35.84	36.16	35.53	35.5	36.82	36.01	36.09	35.76	36.48	35.62	35.52	35.55	36.24	36.58
-55	36.21	35.93	36.58	36.87	35.4	36.11	35.89	35.55	36.78	35.92	36.11	35.78	36.2	35.73	35.58	35.34	36.23	35.97
-50	36.18	35.85	36.27	36.25	35.46	36.03	36	35.77	36.68	36.02	36.13	36.04	36.15	35.68	35.67	35.49	36.19	36.24
-45	36.17	35.86	36.11	36.06	35.45	36	35.57	35.36	36.61	36.12	36.46	35.96	36.23	35.38	35.62	35.81	36.1	36.17
-40	35.96	35.82	36.22	35.85	35.13	35.82	35.77	35.74	36.53	35.89	36.39	36.01	36.39	35.32	35.62	35.69	36.27	36.02
-35	36.09	35.93	35.87	36.13	34.88	36.01	35.79	35.68	36.43	35.8	36.2	36.21	36.25	35.18	35.61	35.61	36.03	35.88
-30	36.3	36.19	35.89	35.87	34.64	36.21	35.68	35.95	36.51	35.69	36.33	36.17	36.18	35.16	35.48	35.68	36.17	35.85
-25	36.22	36.01	36.07	35.79	34.55	35.81	35.8	36.13	36.65	35.86	36.79	35.92	35.93	35.32	35.35	35.58	36.08	36.26
-20	36.29	36.12	35.96	35.45	34.56	35.82	35.74	36.16	36.25	35.64	36.89	36.02	36.29	35.47	35.16	35.8	36.17	35.73
-15	36.01	36.18	35.87	35.57	34.54	36.02	35.78	36.1	36.35	35.74	36.95	36.18	36.66	35.49	35.4	35.61	35.79	36.04
-10	36.21	36.21	35.87	35.59	34.7	36.18	35.98	36.06	36.15	35.9	36.99	35.43	36.93	35.44	35.44	35.76	35.67	36.16
-5	36.63	37.28	35.87	35.5	35.18	36	35.99	35.64	36.8	36.6	37.92	37.43	36.85	35.27	35.44	36.18	35.65	36.31
0	36.95	37.12	36.77	36.91	34.57	35.85	35.83	35.87	36.35	36.87	37.77	37.27	36.5	36.01	36.03	36.3	35.96	36.25
5	36.63	37.14	36.88	37.25	34.66	36.71	36.2	36.1	37.35	36.23	37.74	36.74	36.49	35.87	36.18	37.01	35.97	36.16
10	36.63	36.89	37.65	38.23	36.23	37.64	36.82	37.19	37.68	35.7	37.11	36.02	37.77	35.91	36.69	37.04	36.54	36.27
15	37.62	36.71	37.62	38.29	36.83	38.03	37.32	36.98	37.39	34.77	35.96	35.13	36.72	35.22	35.8	35.52	35.96	35.04
20	37.09	36.76	36.63	38.1	36.98	37.94	36.83	36.81	37.18	33.8	34.2	34.71	35.19	34.38	34.14	34.69	34.16	33.87
25	36.87	36.88	36.58	37.95	37.54	37.76	36.36	36.94	37.1	33.33	33.14	34.82	33.71	33.89	33.33	33.61	33.43	32.95
30	36.69	36.47	37.5	36.67	37.27	37.45	36.54	37.02	36.95	32.92	33.99	34.83	32.58	33.16	32.5	32.47	32.57	32.35
35	36.78	36.17	37.29	36.77	36.62	37.25	36.34	36.82	37.25	32.57	33.33	34.83	31.96	32.96	31.78	31.93	31.5	31.87
40	36.62	36.03	36.95	37.04	36.5	37	36.18	36.7	37.18	32.27	33.47	34.99	31.41	32.62	31.15	31.53	30.71	31.46
45	36.59	36.04	36.37	36.57	36.52	36.43	36.07	36.73	37.08	32.33	33.27	34.96	30.94	32.36	30.61	31.36	30.15	31.05
50	36.59	36.52	36.14	36.63	36.49	36.44	35.76	36.26	37.11	32.15	32.97	34.82	30.47	32.21	30.02	31.15	29.6	31.05
55	36.48	36.77	35.84	36.49	36.32	36.36	35.84	35.84	37.09	31.94	33.11	34.76	30.11	31.97	29.57	31.04	29.33	31.03
60	36.31	36.77	35.72	36.42	36.27	36.42	35.73	36.15	37.08	31.81	32.8	34.67	29.72	31.79	29.07	31.28	28.83	31.01
65	36.45	36.98	35.72	36.04	36.06	36.23	35.67	36.11	37.19	31.71	32.35	34.62	29.31	31.62	28.76	31.16	28.52	30.92
70	36.77	36.79	35.72	36.15	36.19	36.37	35.6	36.03	37.11	31.52	32.14	34.3	29.02	31.32	28.44	30.92	28.39	30.78
75	36.9	36.8	35.68	36.21	35.88	36.18	35.87	36.1	37.04	31.28	32.37	34.12	28.73	31.18	28.18	30.49	28.17	30.56
80	36.74	36.62	35.79	36.07	35.99	36.22	35.76	36.08	36.82	31.14	32.08	33.98	28.57	31.05	27.96	30.14	28.05	30.52
85	36.64	36.67	35.93	36.94	36.33	36.18	35.89	36.05	36.52	31.04	31.9	33.99	28.44	30.8	27.84	29.86	28.02	30.31
90	36.34	36.64	35.87	36.82	36.14	36.3	35.66	36.04	36.81	31.19	31.79	33.9	28.39	30.51	27.74	29.6	27.97	30.08
95	36.27	36.54	35.83	36.38	36.11	36.28	35.55	36.4	36.11	31.1	31.76	34	28.34	30.35	27.62	29.42	27.96	30.07
100	36.2	36.43	35.91	36.29	36.16	36.18	35.51	37.06	36.99	30.92	31.83	34.02	28.3	30.13	27.52	29.2	27.93	30.02
105	36.13	36.28	35.94	36.05	36.09	36.61	35.35	36.64	37.06	30.83	31.87	34.13	28.28	30.03	27.48	29.02	27.96	30.32
110	36.09	36.3	35.78	35.88	36.22	36.59	35.84	36.62	36.96	30.81	31.5	34.08	28.18	29.92	27.46	28.92	27.96	30.4
115	36.05	36.47	35.77	36.05	36.02	36.11	35.77	36.4	36.88	30.66	31.15	33.87	28.17	29.96	27.46	28.88	27.91	30.4
120	36.01	36.44	35.83	35.88	35.86	35.94	36.23	36.27	36.82	30.55	30.86	33.85	28.15	29.96	27.42	28.87	27.83	30.21
125	36.04	36.43	35.71	35.87	35.5	35.51	36.51	36.19	36.9	30.42	30.67	33.59	28.12	29.96	27.37	28.77	27.58	30.04
130	36.08	36.31	35.73	35.71	35.64	35.39	36.36	36.11	36.8	30.27	30.39	33.38	28.06	30.01	27.35	28.75	27.51	29.95
135	36.56	36.43	36.49	35.57	35.62	35.76	36.01	36.07	36.8	30.17	30.34	33.25	27.99	29.79	27.28	28.79	27.46	29.92
140	37.56	36.38	36.84	35.63	35.65	35.89	35.84	36.05	36.46	30.04	30.9	33.03	27.88	29.62	27.25	28.78	27.39	29.68
145	37.68	36.41	36.71	35.72	35.61	35.95	35.83	35.69	36.31	30.02	30.83	33.04	27.87	29.45	27.13	28.6	27.33	29.65
150	37.68	36.44	36.52	36.3	35.88	35.84	35.81	35.52	36.37	30.02	30.58	33.31	27.87	29.47	27.03	28.49	27.27	29.7
155	37.8	36.46	36.24	36.15	36.03	35.82	35.84	35.56	36.41	29.88	30.37	33.45	27.93	29.44	26.95	28.38	27.22	29.74
160	37.66	36.26	36.26	36.01	36.02	35.79	35.8	35.72	36.39	29.91	30.19	33.49	27.88	29.36	26.86	28.26	27.16	29.72
165	37.52	36.05	36.23	36.37	36.04	35.75	35.88	36.23	36.39	30.09	30.07	33.26	27.76	29.24	26.82	28.23	27.1	29.62
170	37.43	36.34	36.33	36.48	35.91	35.91	35.84	36.06	36.31	30.24	30.12	33.04	27.65	29.3	26.78	28.18	27.04	29.7
175	37.22	36.52	36.34	36.2	35.65	35.95	35.71	36	36.45	30.19	30	32.88	27.56	29.05	26.74	28.12	27.03	29.74
180	36.91	36.58	36.25	36.15	35.76	35.97	35.52	35.87	36.83	30.11	30	32.77	27.49	29.21	26.74	28.08	27.01	29.69

## Sheet: figS1e
	Saline									CNO
Before	37	36.2	36.9	37.2	35.4	36.1	35.9	35.8	36.7	36.2	37.8	36.2	36.1	35.5	35.5	35.8	36.1	36.3
After	37.2	36.4	36.3	36	35.8	35.8	35.9	35.9	36.5	30.1	30.4	33.2	27.8	29.5	27	28.5	27.3	29.8

## Sheet: figS1d,e  stats
Table Analyzed	Fig.S1d								Table Analyzed	Fig.S1e
Two-way RM ANOVA	Matching: Both factors								Two-way RM ANOVA	Matching: Both factors
Assume sphericity?	No								Assume sphericity?	No
Alpha	0.05								Alpha	0.05
Source of Variation	% of total variation	P value	P value summary	Significant?	Geisser-Greenhouse's epsilon				Source of Variation	% of total variation	P value	P value summary	Significant?	Geisser-Greenhouse's epsilon
Time	27.01	<0.0001	****	Yes	0.02765				Time	30.54	<0.0001	****	Yes	1
Group	32.67	<0.0001	****	Yes	1				Group	31.13	<0.0001	****	Yes	1
Time x Group	28.47	<0.0001	****	Yes	0.02386				Time x Group	27.9	<0.0001	****	Yes	1
Subject x Time	3.227								Subject x Time	1.874
Subject x Group	2.591								Subject x Group	2.152
Subject	3.253								Subject	4.526
ANOVA table	SS	DF	MS	F (DFn, DFd)	P value				ANOVA table	SS	DF	MS	F (DFn, DFd)	P value
Time	2360	60	39.34	F (1.659, 13.27) = 66.96	P<0.0001				Time	111.3	1	111.3	F (1.000, 8.000) = 130.4	P<0.0001
Group	2855	1	2855	F (1.000, 8.000) = 100.9	P<0.0001				Group	113.4	1	113.4	F (1.000, 8.000) = 115.7	P<0.0001
Time x Group	2488	60	41.46	F (1.432, 11.45) = 82.18	P<0.0001				Time x Group	101.7	1	101.7	F (1.000, 8.000) = 119.1	P<0.0001
Subject x Time	282	480	0.5874						Subject x Time	6.83	8	0.8538
Subject x Group	226.4	8	28.29						Subject x Group	7.84	8	0.98
Subject	284.2	8	35.52						Subject	16.49	8	2.062
Residual	242.2	480	0.5046						Residual	6.829	8	0.8536
Difference between column means									Difference between row means
Mean of Saline	36.25								Mean of Before	36.26
Mean of CNO	33.03								Mean of After	32.74
Difference between means	3.225								Difference between means	3.517
SE of difference	0.3211								SE of difference	0.308
95% CI of difference	2.485 to 3.965								95% CI of difference	2.806 to 4.227
Data summary									Difference between column means
Number of columns (Group)	2								Mean of Saline	36.28
Number of rows (Time)	61								Mean of CNO	32.73
Number of subjects (Subject)	9								Difference between means	3.55
Number of missing values	0								SE of difference	0.33
									95% CI of difference	2.789 to 4.311
Compare each cell mean with the other cell mean in that row									Interaction CI
									Mean diff, A1 - B1	0.1889
Number of families	1								Mean diff, A2 - B2	6.911
Number of comparisons per family	61								(A1 -B1) - (A2 - B2)	-6.722
Alpha	0.05								95% CI of difference	-8.143 to -5.302
									(B1 - A1) - (B2 - A2)	6.722
Sidak's multiple comparisons test	Mean Diff.	95.00% CI of diff.	Significant?	Summary	Adjusted P Value				95% CI of difference	5.302 to 8.143
Saline - CNO									Data summary
-120	0.1744	-0.5893 to 0.9382	No	ns	>0.9999				Number of columns (Group)	2
-115	0.01111	-1.121 to 1.143	No	ns	>0.9999				Number of rows (Time)	2
-110	0.2389	-0.6710 to 1.149	No	ns	>0.9999				Number of subjects (Subject)	9
-105	0.15	-0.8514 to 1.151	No	ns	>0.9999				Number of missing values	0
-100	0.06111	-0.7841 to 0.9063	No	ns	>0.9999
-95	0.1989	-0.5470 to 0.9448	No	ns	>0.9999
-90	0.2256	-0.6108 to 1.062	No	ns	>0.9999				Compare each cell mean with the other cell mean in that row
-85	-0.02444	-0.5994 to 0.5506	No	ns	>0.9999
-80	-0.1444	-0.9003 to 0.6114	No	ns	>0.9999				Number of families	1
-75	-0.01	-0.6501 to 0.6301	No	ns	>0.9999				Number of comparisons per family	2
-70	-0.14	-0.9478 to 0.6678	No	ns	>0.9999				Alpha	0.05
-65	-0.002222	-0.6069 to 0.6024	No	ns	>0.9999
-60	0.1567	-0.6377 to 0.9510	No	ns	>0.9999				Sidak's multiple comparisons test	Mean Diff.	95.00% CI of diff.	Significant?	Summary	Adjusted P Value
-55	0.2733	-0.6617 to 1.208	No	ns	>0.9999
-50	0.09778	-0.4780 to 0.6736	No	ns	>0.9999				Saline - CNO
-45	-0.07333	-0.7733 to 0.6266	No	ns	>0.9999				Before	0.1889	-0.5490 to 0.9268	No	ns	0.7524
-40	-0.08444	-0.7603 to 0.5915	No	ns	>0.9999				After	6.911	5.323 to 8.499	Yes	****	<0.0001
-35	0.004444	-0.6045 to 0.6134	No	ns	>0.9999
-30	0.05889	-0.7655 to 0.8833	No	ns	>0.9999
-25	-0.006667	-0.8231 to 0.8098	No	ns	>0.9999				Test details	Mean 1	Mean 2	Mean Diff.	SE of diff.	N1	N2	t	DF
-20	-0.09111	-1.182 to 0.9993	No	ns	>0.9999
-15	-0.16	-1.257 to 0.9372	No	ns	>0.9999				Saline - CNO
-10	-0.08556	-1.295 to 1.124	No	ns	>0.9999				Before	36.36	36.17	0.1889	0.269	9	9	0.7023	8
-5	-0.3067	-1.590 to 0.9770	No	ns	>0.9999				After	36.2	29.29	6.911	0.5789	9	9	11.94	8
0	-0.3044	-1.242 to 0.6333	No	ns	0.9998
5	0.05889	-1.296 to 1.414	No	ns	>0.9999
10	0.6567	-0.4636 to 1.777	No	ns	0.629
15	1.852	0.6552 to 3.049	Yes	**	0.0026
20	2.798	1.768 to 3.827	Yes	****	<0.0001
25	3.53	2.098 to 4.962	Yes	****	<0.0001
30	3.91	2.471 to 5.349	Yes	****	<0.0001
35	4.284	2.374 to 6.194	Yes	***	0.0002
40	4.51	1.959 to 7.061	Yes	***	0.001
45	4.597	1.709 to 7.485	Yes	**	0.0021
50	4.833	1.865 to 7.801	Yes	**	0.0018
55	4.908	1.777 to 8.038	Yes	**	0.0024
60	5.099	1.626 to 8.572	Yes	**	0.0038
65	5.276	1.783 to 8.768	Yes	**	0.0031
70	5.544	2.073 to 9.016	Yes	**	0.0021
75	5.731	2.176 to 9.287	Yes	**	0.0019
80	5.844	2.365 to 9.324	Yes	**	0.0014
85	6.106	2.536 to 9.675	Yes	**	0.0013
90	6.161	2.524 to 9.798	Yes	**	0.0014
95	6.094	2.392 to 9.797	Yes	**	0.0017
100	6.318	2.439 to 10.20	Yes	**	0.0018
105	6.248	2.347 to 10.15	Yes	**	0.002
110	6.339	2.456 to 10.22	Yes	**	0.0018
115	6.34	2.759 to 9.921	Yes	***	0.001
120	6.398	2.904 to 9.892	Yes	***	0.0008
125	6.46	3.017 to 9.903	Yes	***	0.0006
130	6.496	3.249 to 9.742	Yes	***	0.0004
135	6.702	3.898 to 9.507	Yes	***	0.0001
140	6.859	4.157 to 9.561	Yes	****	<0.0001
145	6.888	4.144 to 9.632	Yes	****	<0.0001
150	6.958	3.996 to 9.920	Yes	***	0.0001
155	6.994	3.841 to 10.15	Yes	***	0.0002
160	7.009	3.820 to 10.20	Yes	***	0.0002
165	7.141	3.872 to 10.41	Yes	***	0.0002
170	7.173	4.009 to 10.34	Yes	***	0.0002
175	7.192	4.171 to 10.21	Yes	***	0.0001
180	7.193	4.209 to 10.18	Yes	****	<0.0001
Test details	Mean 1	Mean 2	Mean Diff.	SE of diff.	N1	N2	t	DF
Saline - CNO
-120	36.17	35.99	0.1744	0.1474	9	9	1.184	8
-115	36.07	36.06	0.01111	0.2184	9	9	0.05088	8
-110	36.2	35.97	0.2389	0.1756	9	9	1.36	8
-105	36.12	35.97	0.15	0.1932	9	9	0.7762	8
-100	35.99	35.93	0.06111	0.1631	9	9	0.3747	8
-95	36.07	35.87	0.1989	0.1439	9	9	1.382	8
-90	36.15	35.92	0.2256	0.1614	9	9	1.398	8
-85	36.04	36.07	-0.02444	0.111	9	9	0.2203	8
-80	36.03	36.17	-0.1444	0.1459	9	9	0.9903	8
-75	36.04	36.05	-0.01	0.1235	9	9	0.08096	8
-70	35.91	36.05	-0.14	0.1559	9	9	0.8982	8
-65	36.08	36.08	-0.002222	0.1167	9	9	0.01905	8
-60	36.14	35.98	0.1567	0.1533	9	9	1.022	8
-55	36.15	35.87	0.2733	0.1804	9	9	1.515	8
-50	36.05	35.96	0.09778	0.1111	9	9	0.88	8
-45	35.91	35.98	-0.07333	0.1351	9	9	0.5429	8
-40	35.87	35.96	-0.08444	0.1304	9	9	0.6474	8
-35	35.87	35.86	0.004444	0.1175	9	9	0.03782	8
-30	35.92	35.86	0.05889	0.1591	9	9	0.3702	8
-25	35.89	35.9	-0.006667	0.1576	9	9	0.04231	8
-20	35.82	35.91	-0.09111	0.2104	9	9	0.433	8
-15	35.82	35.98	-0.16	0.2117	9	9	0.7557	8
-10	35.88	35.97	-0.08556	0.2334	9	9	0.3665	8
-5	36.1	36.41	-0.3067	0.2477	9	9	1.238	8
0	36.25	36.55	-0.3044	0.181	9	9	1.682	8
5	36.55	36.49	0.05889	0.2614	9	9	0.2253	8
10	37.22	36.56	0.6567	0.2162	9	9	3.038	8
15	37.42	35.57	1.852	0.231	9	9	8.019	8
20	37.15	34.35	2.798	0.1987	9	9	14.08	8
25	37.11	33.58	3.53	0.2764	9	9	12.77	8
30	36.95	33.04	3.91	0.2776	9	9	14.08	8
35	36.81	32.53	4.284	0.3686	9	9	11.62	8
40	36.69	32.18	4.51	0.4923	9	9	9.161	8
45	36.49	31.89	4.597	0.5573	9	9	8.248	8
50	36.44	31.6	4.833	0.5728	9	9	8.439	8
55	36.34	31.43	4.908	0.6041	9	9	8.125	8
60	36.32	31.22	5.099	0.6702	9	9	7.608	8
65	36.27	31	5.276	0.6739	9	9	7.828	8
70	36.3	30.76	5.544	0.6699	9	9	8.276	8
75	36.3	30.56	5.731	0.6861	9	9	8.353	8
80	36.23	30.39	5.844	0.6715	9	9	8.703	8
85	36.35	30.24	6.106	0.6889	9	9	8.863	8
90	36.29	30.13	6.161	0.7019	9	9	8.778	8
95	36.16	30.07	6.094	0.7145	9	9	8.53	8
100	36.3	29.99	6.318	0.7484	9	9	8.441	8
105	36.24	29.99	6.248	0.7527	9	9	8.3	8
110	36.25	29.91	6.339	0.7493	9	9	8.459	8
115	36.17	29.83	6.34	0.6911	9	9	9.174	8
120	36.14	29.74	6.398	0.6743	9	9	9.489	8
125	36.07	29.61	6.46	0.6644	9	9	9.723	8
130	36.01	29.52	6.496	0.6264	9	9	10.37	8
135	36.15	29.44	6.702	0.5412	9	9	12.38	8
140	36.26	29.4	6.859	0.5215	9	9	13.15	8
145	36.21	29.32	6.888	0.5295	9	9	13.01	8
150	36.26	29.3	6.958	0.5716	9	9	12.17	8
155	36.26	29.26	6.994	0.6086	9	9	11.49	8
160	36.21	29.2	7.009	0.6154	9	9	11.39	8
165	36.27	29.13	7.141	0.6309	9	9	11.32	8
170	36.29	29.12	7.173	0.6106	9	9	11.75	8
175	36.23	29.03	7.192	0.5831	9	9	12.34	8
180	36.2	29.01	7.193	0.5758	9	9	12.49	8

[truncated: 42 more sheets: figS1f,g, figS1f,g  stats, figS1i, figS1i  stats, figS1j,k, figS1j stats , figS1k  stats, fig2a,b, fig2a-b stats, fig2c-e, fig2f,g, fig2c-e,g stats, fig2h, fig2h  stats, figS2a,b, figS2b stats, figS2c, figS2d-g, figS2d-f  stats, figS2h …]
